# Supplementary material for: Effects of Therapeutic Hypothermia on Normal and Ischemic Heart
Source: Front Cardiovasc Med. 2021 Feb 15;8:642843. doi: 10.3389/fcvm.2021.642843 (PMC7919696; doi:10.3389/fcvm.2021.642843)
Supplement: Supplementary file 1 [file Table_1.xlsx]

## Sheet: Sheet1
							Supplemental Table 1. Experimental therapeutic hypothermia studies targeting myocardial infarction
Author	Reference	Year	MI or I/R	Infarcted artery	Species	Hypothermia method	Target temperature (°C)	Hypothermia initiation	Ischemia duration (min)	Hypothermia group infarct size (infarct/area at risk [%])	Control group infarct size (infarct/area at risk [%])	Significant?	Rewarming
Hale et al	(65)	1997	I/R	LCX	Rabbit	Direct ice bag	None	10min after ischemia	30	23±4 (SE)	44±4 (SE)	Yes (p<0.01)	Yes
						Direct ice bag	None	25min after ischemia	30	43±4 (SE)	44±4 (SE)	No	Yes
Hale et al	(36)	1997	I/R	LCX	Rabbit	Direct ice bag	None	20min before ischemia	30	16±3 (SE)	46±4 (SE)	Yes (p<0.0001)	Yes
Hale et al	(77)	1999	I/R	LCX	Rabbit	Direct ice bag	None	30min after ischemia	120	50±7 (SE)	72±4 (SE)	Yes (p<0.05)	Yes
Hale et al	(68)	2003	I/R	LCX	Rabbit	Direct ice bag	32	20min after ischemia	30	27±4 (SE)	51±5 (SE)	Yes (p=0.0012)	Yes
Hale et al	(67)	2013	I/R	LCX	Rabbit	Direct ice bag	32 (myocardium)	25min after ischemia	30	27±3 (SE)	34±5 (SE)	No	Yes
						Direct ice bag	32 (myocardium)	5min after reperfusion	30	42±4 (SE)	34±5 (SE)	No	Yes
						Direct ice bag	32 (myocardium)	30min after reperfusion	30	33±3 (SE)	30±4 (SE)	No	Yes
Dave et al	(78)	1998	I/R	LCX	Rabbit	Pericardial cooling using catheter	None	30min before ischemia	30	18±3 (SE)	35±6 (SE)	Yes (p=0.025)	Yes
Kanemoto et al	(79)	2009	I/R	LCX	Rabbit	Surface cooling with blankets	2-2.5 below initial temperature	Before ischemia	30	30.4±4.9 (SE)	59.0±1.2 (SE)	Yes (p<0.05)	No
						Surface cooling with blankets	2-2.5 below initial temperature	at the start of ischemia	30	33.4±5.0 (SE)	59.0±1.2 (SE)	Yes (p<0.05)	No
						Surface cooling with blankets	2-2.5 below initial temperature	15min after ischemia	30	42.4±1.4 (SE)	59.0±1.2 (SE)	Yes (p<0.05)	No
						Surface cooling with blankets	2-2.5 below initial temperature	25min after ischemia	30	44.1±2.3 (SE)	59.0±1.2 (SE)	Yes (p<0.05)	No
						Surface cooling with blankets	2-2.5 below initial temperature	at the start of reperfusion	30	50.5±4.1 (SE)	59.0±1.2 (SE)	No (p=0.09)	No
Tissier et al	(80)	2007	I/R	LCA	Rabbit	Total liquid ventilation	32.4±0.2	at the start of ischemia	30	4.0±0.5 (SE)	42.5±4.9 (SE)	Yes (p<0.001)	Yes
Tissier et al	(81)	2009	I/R	LCA	Rabbit	Total liquid ventilation and surface cooling	32-34	5min after ischemia	30	4±1 (SE)	39±2 (SE)	Yes (p<0.05)	Yes
						Total liquid ventilation and surface cooling	32-34	15min after ischemia	30	11±5 (SE)	39±2 (SE)	Yes (p<0.05)	Yes
Miki et al	(66)	1998	I/R	LCA	Rabbit	Endovascular heat-exchange catheter	35	5min before ischemia	30	11.1±2.6 (SE)	37.3±2.5 (SE)	Yes (p<0.01)	Yes
						Endovascular heat-exchange catheter	35	10min after ischemia	30	18.2±2.5 (SE)	37.3±2.5 (SE)	Yes (p<0.01)	Yes
						Endovascular heat-exchange catheter	35	20min after ischemia	30	33.9±2.3 (SE)	37.3±2.5 (SE)	Yes (p<0.01)	Yes
						Endovascular heat-exchange catheter	32	5min before ischemia	30	3.6±0.3 (SE)	37.3±2.5 (SE)	Yes (p<0.01)	Yes
						Endovascular heat-exchange catheter	32	10min after ischemia	30	8.1±1.2 (SE)	37.3±2.5 (SE)	Yes (p<0.01)	Yes
						Endovascular heat-exchange catheter	32	20min after ischemia	30	22.8±1.8 (SE)	37.3±2.5 (SE)	Yes (p<0.01)	Yes
						Endovascular heat-exchange catheter	32	20min after ischemia	45	28.7±2.6 (SE)	50.7±3.3 (SE)	Yes (p<0.01)	Yes
Duncker et al	(82)	1996	I/R	LAD	Pig	Surface cooling with iced wet towels	None	Before ischemia	45	Increase in 1°C was associated with 20.2±3.8 (SE)% absolute increase in infarct/%area at risk.
Yannopoulos et al	(83)	2009	I/R+VF	LAD	Pig	Loading 4°C saline followed by surface cooling	None	20min after ischemia	120	24.3±4.2 (SD)	72±5.1 (SD)	Yes (p<0.05)	No
						Endovascular heat-exchange catheter	32	20min after ischemia	120	4±3.4 (SD)	72±5.1 (SD)	Yes (p<0.05)	No
Götberg et al	(69)	2008	I/R	LAD	Pig	Endovascular hypothermia and loading 4°C saline	33	25min after ischemia	40	46±8(SE)	75±5 (SE)	Yes (p<0.05)	Yes
						Endovascular hypothermia and loading 4°C saline	33	at the start of reperfusion	40	80±6 (SE)	75±5 (SE)	No	Yes
Götberg et al	(84)	2011	I/R	LAD	Pig	Endovascular hypothermia and loading 4°C saline	33	40min after ischemia	45 (TH)/ 40 (control)	61±5 (SE)	74±4 (SE)	Yes (p=0.03)	Yes
Dash et al	(62)	2018	I/R	LAD	Pig	Endovascular heat-exchange catheter (ZOLL)	32	30min after ischemia	60	4±4 (SD)	45±12 (SD)	Yes (<0.001)	Yes
						Endovascular heat-exchange catheter (ZOLL)	35	30min after ischemia	60	17±10 (SD)	45±12 (SD)	Yes (<0.001)	Yes
Dae et al	(92)	2002	I/R	LAD	Pig	Endovascular heat-exchange catheter (SetPoint)	34	20min after ischemia	60	9±6 (SD)	45±8 (SD)	Yes (p<0.0001)	Yes
Maeng et al	(76)	2006	I/R	LAD	Pig	Intracoronary 30°C blood (Regional)	33	Prior to reperfusion	45	90±20 (SD) (SPECT), 71±7 (SD) (HC)	88±32 (SD) (SPECT), 68±10 (SD) (HC)	No	Yes
						IV 28°C blood (systemic) + sarface cooling	33	Before ischemia	45	25±22 (SD) (SPECT), 9±11 (SD) (HC)	88±32 (SD) (SPECT), 68±10 (SD) (HC)	Yes (p<0.001 and p=0.01)	Yes
						IV 28°C blood (systemic) + sarface cooling	33	During reperfusion	45	74±9 (SD) (SPECT), 63±7 (SD) (HC)	88±32 (SD) (SPECT), 68±10 (SD) (HC)	No	Yes
						Coronary venous retroperfusion of normothermic autologous arterial blood	None	30min after ischemia	210	24.1±6.7 (SE)	64.9±14 (SE)	Yes (p<0.05)	No
Otake et al	(60)	2007	I/R	LAD	Pig	4°C saline into the coronary artery	None	15min after ischemia	60	9±2 (SE)	36±4 (SE)	Yes (p<0.0001)	Yes
		2007				4°C saline into the coronary artery	None	at the start of reperfusion	60	33±2 (SE)	45±5 (SE)	No (p=0.080)	Yes
Abendschein et al	(86)	1978	MI	LAD	Dog	Surface cooling with mat	26	30min after ischemia	300	Hypothermia group had 25% less absolute infarct/%area at risk than normothermic controls at 5 hrs.		Yes (p<0.025)	No
						Surface cooling with mat	26	30min after ischemia	600	Hypothermia group had 20% less absolute infarct/%area at risk than normothermic controls at 10 hrs.		Yes (p<0.025)	No
Schwartz et al	(87)	2001	I/R	LAD	Pig	Direct ice bag	25	at the start of ischemia	40	25±2 (SE)	62±5 (SE)	Yes (p<0.001)	Yes
Bergmann et al	(27)	1985	MI	LAD	Dog	Surface cooling with blankets (Therm-O-Rite)	31	30min after ischemia	30	21.9±1.7 (SE) (%LV)	23.6±1.5 (SE) (%LV)	No (p>0.05)	Yes
Haendchen et al	(88)	1983	I/R	LAD	Dog	Coronary venous retroperfusion of 16°C autologous arterial blood	None	30min after ischemia	180	4.2±5.9 (SD) (%LV)	12.2±6.5 (SD) (%LV)	Yes (p<0.02)	Yes
Wakida et al	(89)	1991	I/R	LAD	Dog	Coronary venous retroperfusion of 15°C autologous arterial blood	None	30min after ischemia	210	6.2±3.3 (SE)	64.9±14 (SE)	Yes (p<0.05)	No
Meerbaum et al	(90)	1982	MI	LAD	Dog	Coronary venous retroperfusion of 15°C autologous arterial blood	None	30min after ischemia	180	7.4±2.7	47.1±8.9	Yes (p<0.001)	No
						Coronary venous retroperfusion of 15°C autologous arterial blood	None	30min after ischemia	360	28.9±12.6	72.3±5.9	Yes (p<0.001)	No
Hamamoto et al	(91)	2009	I/R	LAD	Sheep	Surface cooling with blankets (Medi-Therm)	35.5	Before ischemia	60	21.7±2.2 (SE)	71.8±3.0 (SE)	Yes (p<0.05)	Yes
						Surface cooling with blankets (Medi-Therm)	36.5	Before ischemia	60	38.7±1.4 (SE)	71.8±3.0 (SE)	Yes (p<0.05)	Yes
						Surface cooling with blankets (Medi-Therm)	37.5	Before ischemia	60	49.4±1.4 (SE)	71.8±3.0 (SE)	Yes (p<0.05)	Yes
						Surface cooling with blankets (Medi-Therm)	38.5	Before ischemia	60	63.1±1.9 (SE)	71.8±3.0 (SE)	Yes (p<0.05)	Yes
HC = histochemistry, I/R = ischemia reperfusion, LAD = left anterior descending artery, LCX = left circumflex artery, LV = left ventricle, MI = myocardial infarction without reprefusion, SPECT = single photon emission cardiac tomography, VF = ventricular fibrillation
