# Supplementary material for: Effects of Therapeutic Hypothermia on Normal and Ischemic Heart
Source: Front Cardiovasc Med. 2021 Feb 15;8:642843. doi: 10.3389/fcvm.2021.642843 (PMC7919696; doi:10.3389/fcvm.2021.642843)
Supplement: Supplementary file 2 [file Table_2.xlsx]

## Sheet: Sheet1
Supplemental Table 2 . List of clinical therapeutic hypothermia studies targeting myocardial infarction
Author	Reference	Year	Patient population	Hypothermia method	Study type	Patient No.	Target temperature (°C)	Hypothermia infarct size (%LV)	Control infarct size (%LV)	Primary end-point	Significant in primary endpoint	Significant in infarct size	Hypothermia duration	modality for infarction
Dixon et al.	(98)	2002	STEMI < 6hr	Endovascular cooling (Radient)	Randomized, multi-center	42	33	2%	8%	MACE at day 30	No (0% [TH] vs 10% [control], p=NS)	No (p=0.80)	180 min	SPECT
O'Neill et al.	(106)	2004	STEMI < 6hr	Endovascular cooling (Radient)	Randomized	392	33	14.1%	13.8%	Infarct size by SPECT	No	No	NA	SPECT
Kandzari et al.	(102)	2004	STEMI < 6hr	Endovascular cooling (Alsius)	Feasibility (no control)	18	33.5	8.5% (day6), 4.0% (Day 30)	No control	Infarct size	NA	NA	240 min	SPECT
Ly et al.	(101)	2005	STEMI < 6hr	Surface (Arctic Sun)	Feasibility (no control)	11	32-34	23%	No control	NA	Mild hypothermia was achieved in all patients.	NA	180 min	SPECT
Knafelj et al.	(110)	2007	OHCA STEMI	Surface + IV saline	Observational	72 (40 TH vs 32 historical control)	32-34	NA	NA	Survival and neurological outcome	Yes (55% [TH] vs 16% [Control], p=0.001	NA	24 hr	None
Wolfrum et al.	(108)	2008	OHCA STEMI	Surface + IV saline	Prospective, observational	33 (16 TH vs 17 historical control)	32-34	NA	NA	Feasibility	NA	NA	24 hr	None
Schefold et al.	(109)	2009	OHCA MI	Surface + IV saline	Prospective, observational	62 (31 TH vs 31 historical control)	33	NA	NA	Survival and neurological outcome	Yes (76% [TH] vs 24% [Control], p=0.002	NA	24 hr	None
Koreny et al.	(105)	2009	OHCA < 60min	Surface (TheraKool)	Posthoc analysis of HACA trial	111 (STEMI 33)	32-34	NA	NA	CK and CKMB levels	No	NA	24 hr	None
Götberg et al.	(100)	2010	STEMI < 6hr	Endovascular cooling (Innercool)	Randomized, single-center	20	33	13.7%	20.5%	Feasibility	No death in both groups	No (p=0.08)	180 min	CMR
Testori et al.	(104)	2013	STEMI < 6hr	Surface + endovascular + IV saline	Feasibility (no control)	19	35	NA	No control	Feasibility	1 (5%) death	NA	180 min	NA
Erlinge et al.	(107)	2014	STEMI < 6hr	Endovascular + IV saline	Randomized, multi-center	120	33	40.5%	46.6%	Infarct size as %area at risk on day ±2	No (p=0.15)	No (p=0.15)	60 min	CMR
Nichol et al.	(103)	2015	STEMI < 6hr	Peritonial cooling	Randomized, multi-center	54	32.5	16.1%	17.2%	Feasibility (composite safety end point)	Yes (21.4% [TH] vs 0% [Control], p=0.01)	No (p=0.54)	180 min	CMR
Otterspoor et al.	(99)	2017	STEMI < 6hr	Intracoronary	Feasibility (no control)	10	-6 °C Body temp	NA	No control	Feasibility	No death	NA	20 min	None
Noc et al.	(22)	2017	STEMI < 6hr in LAD	Endovascular cooling (Zoll)	Randomized, multi-center	50	32	16.7%	23.8%	Complete follow-up at day 30	No	No (p=0.60)	180 min	CMR
Testori et al.	(75)	2019	STEMI < 6hr	Surface + endovascular + IV saline	Randomized, single-center	101	34	22% (Day4), 14% (Day 195)	22% (Day4), 13% (Day 195)	Myocardial salvage index	No (p=0.27)	No (p=0.79)	60 min	CMR
CMR: cardiac magnetic resonance, IV: intravenous, LAD: left anterior descending artery, LV: left ventricle, MACE: major advaced cardiac events, MI: myocardial infarction, NA: not available, OHCA: out of hospital cardiac arrest, SPECT: single-photon emission computerized tomography, STEMI: ST elevation myocardial infarction, TH: therapeutic hypothermia
